# Supplementary material for: Transcriptome of dorsal root ganglia caudal to a spinal cord injury with modulated behavioral activity
Source: Sci Data. 2019 Jun 7;6:83. doi: 10.1038/s41597-019-0088-4 (PMC6555821; doi:10.1038/s41597-019-0088-4)
Supplement: Supplementary file 1 — Download metadata file [file 41597_2019_88_MOESM1_ESM.zip]

Archive with 3 entries (3 files):
- a_Rouchka081_assay.txt
- s_Rouchka081_study.txt
- i_Investigation.txt
