# Supplementary material for: Transcriptome of dorsal root ganglia caudal to a spinal cord injury with modulated behavioral activity
Source: Sci Data. 2019 Jun 7;6:83. doi: 10.1038/s41597-019-0088-4 (PMC6555821; doi:10.1038/s41597-019-0088-4)
Supplement: Supplementary file 1 — Download metadata file [file 41597_2019_88_MOESM1_ESM.zip › a_Rouchka081_assay.txt]

Sample Name	Protocol REF	Parameter Value[instrument]	Parameter Value[manufacturer]	Assay Name	Raw Data File	Comment[Data Repository]	Comment[Data Record Accession]	Comment[Data Record URI]
Contusion SCI_plus_SWIM_ Replicate 1	Library preparation and sequencing	NextSeq 500	Illumina	Contusion SCI_plus_SWIM_ Replicate 1	GSM3579147	Gene Expression Omnibus	GSE125630	https://identifiers.org/geo:GSE125630
Contusion SCI_plus_SWIM_ Replicate 2	Library preparation and sequencing	NextSeq 500	Illumina	Contusion SCI_plus_SWIM_ Replicate 2	GSM3579148	Gene Expression Omnibus	GSE125630	https://identifiers.org/geo:GSE125630
Contusion SCI_plus_SWIM_ Replicate 3	Library preparation and sequencing	NextSeq 500	Illumina	Contusion SCI_plus_SWIM_ Replicate 3	GSM3579149	Gene Expression Omnibus	GSE125630	https://identifiers.org/geo:GSE125630
Contusion SCI_plus_SWIM_ Replicate 4	Library preparation and sequencing	NextSeq 500	Illumina	Contusion SCI_plus_SWIM_ Replicate 4	GSM3579150	Gene Expression Omnibus	GSE125630	https://identifiers.org/geo:GSE125630
Contusion SCI_plus_SWIM_ Replicate 5	Library preparation and sequencing	NextSeq 500	Illumina	Contusion SCI_plus_SWIM_ Replicate 5	GSM3579151	Gene Expression Omnibus	GSE125630	https://identifiers.org/geo:GSE125630
Contusion SCI_plus_SWW_ Replicate 1	Library preparation and sequencing	NextSeq 500	Illumina	Contusion SCI_plus_SWW_ Replicate 1	GSM3579152	Gene Expression Omnibus	GSE125630	https://identifiers.org/geo:GSE125630
Contusion SCI_plus_SWW_ Replicate 2	Library preparation and sequencing	NextSeq 500	Illumina	Contusion SCI_plus_SWW_ Replicate 2	GSM3579153	Gene Expression Omnibus	GSE125630	https://identifiers.org/geo:GSE125630
Contusion SCI_plus_SWW_ Replicate 3	Library preparation and sequencing	NextSeq 500	Illumina	Contusion SCI_plus_SWW_ Replicate 3	GSM3579154	Gene Expression Omnibus	GSE125630	https://identifiers.org/geo:GSE125630
Contusion SCI_plus_SWW_ Replicate 4	Library preparation and sequencing	NextSeq 500	Illumina	Contusion SCI_plus_SWW_ Replicate 4	GSM3579155	Gene Expression Omnibus	GSE125630	https://identifiers.org/geo:GSE125630
Contusion SCI_plus_SWW_ Replicate 5	Library preparation and sequencing	NextSeq 500	Illumina	Contusion SCI_plus_SWW_ Replicate 5	GSM3579156	Gene Expression Omnibus	GSE125630	https://identifiers.org/geo:GSE125630
Complete transection SCI_ Replicate 1	Library preparation and sequencing	NextSeq 500	Illumina	Complete transection SCI_ Replicate 1	GSM3579157	Gene Expression Omnibus	GSE125630	https://identifiers.org/geo:GSE125630
Complete transection SCI_ Replicate 2	Library preparation and sequencing	NextSeq 500	Illumina	Complete transection SCI_ Replicate 2	GSM3579158	Gene Expression Omnibus	GSE125630	https://identifiers.org/geo:GSE125630
Complete transection SCI_ Replicate 3	Library preparation and sequencing	NextSeq 500	Illumina	Complete transection SCI_ Replicate 3	GSM3579159	Gene Expression Omnibus	GSE125630	https://identifiers.org/geo:GSE125630
Complete transection SCI_ Replicate 4	Library preparation and sequencing	NextSeq 500	Illumina	Complete transection SCI_ Replicate 4	GSM3579160	Gene Expression Omnibus	GSE125630	https://identifiers.org/geo:GSE125630
No SCI_ Replicate 1	Library preparation and sequencing	NextSeq 500	Illumina	No SCI_ Replicate 1	GSM3579161	Gene Expression Omnibus	GSE125630	https://identifiers.org/geo:GSE125630
No SCI_ Replicate 2	Library preparation and sequencing	NextSeq 500	Illumina	No SCI_ Replicate 2	GSM3579162	Gene Expression Omnibus	GSE125630	https://identifiers.org/geo:GSE125630
No SCI_ Replicate 3	Library preparation and sequencing	NextSeq 500	Illumina	No SCI_ Replicate 3	GSM3579163	Gene Expression Omnibus	GSE125630	https://identifiers.org/geo:GSE125630
No SCI_ Replicate 4	Library preparation and sequencing	NextSeq 500	Illumina	No SCI_ Replicate 4	GSM3579164	Gene Expression Omnibus	GSE125630	https://identifiers.org/geo:GSE125630
Contusion SCI_ Replicate 1	Library preparation and sequencing	NextSeq 500	Illumina	Contusion SCI_ Replicate 1	GSM3579165	Gene Expression Omnibus	GSE125630	https://identifiers.org/geo:GSE125630
Contusion SCI_ Replicate 2	Library preparation and sequencing	NextSeq 500	Illumina	Contusion SCI_ Replicate 2	GSM3579166	Gene Expression Omnibus	GSE125630	https://identifiers.org/geo:GSE125630
Contusion SCI_ Replicate 3	Library preparation and sequencing	NextSeq 500	Illumina	Contusion SCI_ Replicate 3	GSM3579167	Gene Expression Omnibus	GSE125630	https://identifiers.org/geo:GSE125630
Contusion SCI_ Replicate 4	Library preparation and sequencing	NextSeq 500	Illumina	Contusion SCI_ Replicate 4	GSM3579168	Gene Expression Omnibus	GSE125630	https://identifiers.org/geo:GSE125630
Contusion SCI_ Replicate 5	Library preparation and sequencing	NextSeq 500	Illumina	Contusion SCI_ Replicate 5	GSM3579169	Gene Expression Omnibus	GSE125630	https://identifiers.org/geo:GSE125630
Contusion SCI_ Replicate 6	Library preparation and sequencing	NextSeq 500	Illumina	Contusion SCI_ Replicate 6	GSM3579170	Gene Expression Omnibus	GSE125630	https://identifiers.org/geo:GSE125630
