# Supplementary material for: Transcriptome of dorsal root ganglia caudal to a spinal cord injury with modulated behavioral activity
Source: Sci Data. 2019 Jun 7;6:83. doi: 10.1038/s41597-019-0088-4 (PMC6555821; doi:10.1038/s41597-019-0088-4)
Supplement: Supplementary file 1 — Download metadata file [file 41597_2019_88_MOESM1_ESM.zip › s_Rouchka081_study.txt]

Source Name	Characteristics[organism]	Term Source REF	Term Accession Number	Characteristics[organism part]	Term Source REF	Term Accession Number	Protocol REF	Sample Name	Factor Value[spinal cord injury]	Factor Value[exercise]	Factor Value[biological replicate]
Sprague Dawley Inc Indianapolis	Rattus norvegicus	NCBITaxon	NCBITaxon:10116	dorsal root ganglion	UBERON	UBERON:0000044	Experimental Design and SCI	Contusion SCI_plus_SWIM_ Replicate 1	T2 Contusion SCI	Swimming	1
Sprague Dawley Inc Indianapolis	Rattus norvegicus	NCBITaxon	NCBITaxon:10116	dorsal root ganglion	UBERON	UBERON:0000044	Experimental Design and SCI	Contusion SCI_plus_SWIM_ Replicate 2	T2 Contusion SCI	Swimming	2
Sprague Dawley Inc Indianapolis	Rattus norvegicus	NCBITaxon	NCBITaxon:10116	dorsal root ganglion	UBERON	UBERON:0000044	Experimental Design and SCI	Contusion SCI_plus_SWIM_ Replicate 3	T2 Contusion SCI	Swimming	3
Sprague Dawley Inc Indianapolis	Rattus norvegicus	NCBITaxon	NCBITaxon:10116	dorsal root ganglion	UBERON	UBERON:0000044	Experimental Design and SCI	Contusion SCI_plus_SWIM_ Replicate 4	T2 Contusion SCI	Swimming	4
Sprague Dawley Inc Indianapolis	Rattus norvegicus	NCBITaxon	NCBITaxon:10116	dorsal root ganglion	UBERON	UBERON:0000044	Experimental Design and SCI	Contusion SCI_plus_SWIM_ Replicate 5	T2 Contusion SCI	Swimming	5
Sprague Dawley Inc Indianapolis	Rattus norvegicus	NCBITaxon	NCBITaxon:10116	dorsal root ganglion	UBERON	UBERON:0000044	Experimental Design and SCI	Contusion SCI_plus_SWW_ Replicate 1	T2 Contusion SCI	Shallow Water Walking	1
Sprague Dawley Inc Indianapolis	Rattus norvegicus	NCBITaxon	NCBITaxon:10116	dorsal root ganglion	UBERON	UBERON:0000044	Experimental Design and SCI	Contusion SCI_plus_SWW_ Replicate 2	T2 Contusion SCI	Shallow Water Walking	2
Sprague Dawley Inc Indianapolis	Rattus norvegicus	NCBITaxon	NCBITaxon:10116	dorsal root ganglion	UBERON	UBERON:0000044	Experimental Design and SCI	Contusion SCI_plus_SWW_ Replicate 3	T2 Contusion SCI	Shallow Water Walking	3
Sprague Dawley Inc Indianapolis	Rattus norvegicus	NCBITaxon	NCBITaxon:10116	dorsal root ganglion	UBERON	UBERON:0000044	Experimental Design and SCI	Contusion SCI_plus_SWW_ Replicate 4	T2 Contusion SCI	Shallow Water Walking	4
Sprague Dawley Inc Indianapolis	Rattus norvegicus	NCBITaxon	NCBITaxon:10116	dorsal root ganglion	UBERON	UBERON:0000044	Experimental Design and SCI	Contusion SCI_plus_SWW_ Replicate 5	T2 Contusion SCI	Shallow Water Walking	5
Sprague Dawley Inc Indianapolis	Rattus norvegicus	NCBITaxon	NCBITaxon:10116	dorsal root ganglion	UBERON	UBERON:0000044	Experimental Design and SCI	Complete transection SCI_ Replicate 1	T2 Complete transection SCI	No Exercise	1
Sprague Dawley Inc Indianapolis	Rattus norvegicus	NCBITaxon	NCBITaxon:10116	dorsal root ganglion	UBERON	UBERON:0000044	Experimental Design and SCI	Complete transection SCI_ Replicate 2	T2 Complete transection SCI	No Exercise	2
Sprague Dawley Inc Indianapolis	Rattus norvegicus	NCBITaxon	NCBITaxon:10116	dorsal root ganglion	UBERON	UBERON:0000044	Experimental Design and SCI	Complete transection SCI_ Replicate 3	T2 Complete transection SCI	No Exercise	3
Sprague Dawley Inc Indianapolis	Rattus norvegicus	NCBITaxon	NCBITaxon:10116	dorsal root ganglion	UBERON	UBERON:0000044	Experimental Design and SCI	Complete transection SCI_ Replicate 4	T2 Complete transection SCI	No Exercise	4
Sprague Dawley Inc Indianapolis	Rattus norvegicus	NCBITaxon	NCBITaxon:10116	dorsal root ganglion	UBERON	UBERON:0000044	Experimental Design and SCI	No SCI_ Replicate 1	No SCI	No Exercise	1
Sprague Dawley Inc Indianapolis	Rattus norvegicus	NCBITaxon	NCBITaxon:10116	dorsal root ganglion	UBERON	UBERON:0000044	Experimental Design and SCI	No SCI_ Replicate 2	No SCI	No Exercise	2
Sprague Dawley Inc Indianapolis	Rattus norvegicus	NCBITaxon	NCBITaxon:10116	dorsal root ganglion	UBERON	UBERON:0000044	Experimental Design and SCI	No SCI_ Replicate 3	No SCI	No Exercise	3
Sprague Dawley Inc Indianapolis	Rattus norvegicus	NCBITaxon	NCBITaxon:10116	dorsal root ganglion	UBERON	UBERON:0000044	Experimental Design and SCI	No SCI_ Replicate 4	No SCI	No Exercise	4
Sprague Dawley Inc Indianapolis	Rattus norvegicus	NCBITaxon	NCBITaxon:10116	dorsal root ganglion	UBERON	UBERON:0000044	Experimental Design and SCI	Contusion SCI_ Replicate 1	T2 Contusion SCI	No Exercise	1
Sprague Dawley Inc Indianapolis	Rattus norvegicus	NCBITaxon	NCBITaxon:10116	dorsal root ganglion	UBERON	UBERON:0000044	Experimental Design and SCI	Contusion SCI_ Replicate 2	T2 Contusion SCI	No Exercise	2
Sprague Dawley Inc Indianapolis	Rattus norvegicus	NCBITaxon	NCBITaxon:10116	dorsal root ganglion	UBERON	UBERON:0000044	Experimental Design and SCI	Contusion SCI_ Replicate 3	T2 Contusion SCI	No Exercise	3
Sprague Dawley Inc Indianapolis	Rattus norvegicus	NCBITaxon	NCBITaxon:10116	dorsal root ganglion	UBERON	UBERON:0000044	Experimental Design and SCI	Contusion SCI_ Replicate 4	T2 Contusion SCI	No Exercise	4
Sprague Dawley Inc Indianapolis	Rattus norvegicus	NCBITaxon	NCBITaxon:10116	dorsal root ganglion	UBERON	UBERON:0000044	Experimental Design and SCI	Contusion SCI_ Replicate 5	T2 Contusion SCI	No Exercise	5
Sprague Dawley Inc Indianapolis	Rattus norvegicus	NCBITaxon	NCBITaxon:10116	dorsal root ganglion	UBERON	UBERON:0000044	Experimental Design and SCI	Contusion SCI_ Replicate 6	T2 Contusion SCI	No Exercise	6
