# Supplementary material for: Transcriptome of dorsal root ganglia caudal to a spinal cord injury with modulated behavioral activity
Source: Sci Data. 2019 Jun 7;6:83. doi: 10.1038/s41597-019-0088-4 (PMC6555821; doi:10.1038/s41597-019-0088-4)
Supplement: Supplementary file 1 — Download metadata file [file 41597_2019_88_MOESM1_ESM.zip › i_Investigation.txt]

# Investigation File generated for Scientific Data with Investigation File Authoring Tool version 0.1.0 on 09/05/2019 - This metadata file is CC0
ONTOLOGY SOURCE REFERENCE
Term Source Name	NCBITaxon	UBERON	ERO	EFO	OBI	NCIT	IXNO
Term Source File	http://data.bioontology.org/ontologies/NCBITAXON	http://data.bioontology.org/ontologies/UBERON	http://data.bioontology.org/ontologies/ERO	http://data.bioontology.org/ontologies/EFO	http://data.bioontology.org/ontologies/OBI	http://data.bioontology.org/ontologies/NCIT	http://data.bioontology.org/ontologies/IXNO
Term Source Version	2016AB	releases/2014-06-15	2013-08-02	3.5.1	2014-08-18	17.06d	1
Term Source Description	National Center for Biotechnology Information (NCBI) Organismal Classification	Uber Anatomy Ontology	Eagle-I Research Resource Ontology	Experimental Factor Ontology	Ontology for Biomedical Investigations	National Cancer Institute Thesaurus	Interaction Ontology
INVESTIGATION
Investigation Identifier
Investigation Title
Investigation Description
Investigation Submission Date
Investigation Public Release Date
INVESTIGATION PUBLICATIONS
Investigation PubMed ID
Investigation Publication DOI
Investigation Publication Author List
Investigation Publication Title
Investigation Publication Status
Investigation Publication Status Term Accession Number
Investigation Publication Status Term Source REF
INVESTIGATION CONTACTS
Investigation Person Last Name
Investigation Person Mid Initials
Investigation Person First Name
Investigation Person Address
Investigation Person Phone
Investigation Person Fax
Investigation Person Email
Investigation Person Affiliation
Investigation Person Roles
Investigation Person Roles Term Accession Number
Investigation Person Roles Term Source REF
STUDY
Study Identifier	10.1038/s41597-019-0088-4
Study Title	Transcriptome of dorsal root ganglia caudal to a spinal cord injury with modulated behavioral activity
Study Submission Date	29/01/2019
Study Public Release Date	07/06/2019
Study Description	https://www.nature.com/articles/s41597-019-0088-4
Study File Name	s_Rouchka081_study.txt
Comment[Subject Keywords]	""
Comment[Manuscript Licence]	CC BY-4.0
Comment[Experimental Metadata Licence]	CC0
Comment[Supplementary Information File Name]
Comment[Supplementary Information File Type]
Comment[Supplementary Information File URL]
Comment[Data Repository]	Gene Expression Omnibus;Gene Expression Omnibus
Comment[Data Record Accession]	GSE125630;GSE129704
Comment[Data Record URI]	https://identifiers.org/geo:GSE125630;https://identifiers.org/geo:GSE129704
STUDY DESIGN DESCRIPTORS
Study Design Type	gene expression analysis objective	stimulus or stress design	transcription profiling design
Study Design Type Term Accession Number	http://www.ebi.ac.uk/efo/swo/SWO_0000553	http://www.ebi.ac.uk/efo/EFO_0001762	OBI:0001430
Study Design Type Term Source REF	ERO	EFO	OBI
STUDY PUBLICATIONS
Study PubMed ID	""
Study Publication DOI	doi:10.1038/s41597-019-0087-5
Study Publication Author List	""
Study Publication Title	""
Study Publication Status	published
Study Publication Status Term Accession Number	
Study Publication Status Term Source REF	
STUDY FACTORS
Study Factor Name	spinal cord injury	exercise	biological replicate
Study Factor Type	Spinal Cord Injury	Exercise	biological replicate
Study Factor Type Term Accession Number	NCIT:C50750	NCIT:C16567	http://www.ebi.ac.uk/efo/EFO_0002091
Study Factor Type Term Source REF	NCIT	NCIT	EFO
STUDY ASSAYS
Study Assay Measurement Type	gene expression
Study Assay Measurement Type Term Accession Number	GO:0010467
Study Assay Measurement Type Term Source REF	IXNO
Study Assay Technology Type	RNA sequencing
Study Assay Technology Type Term Accession Number	ERO:0001658
Study Assay Technology Type Term Source REF	ERO
Study Assay Technology Platform	instrument;manufacturer
Study Assay File Name	a_Rouchka081_assay.txt
STUDY PROTOCOLS
Study Protocol Name	Experimental Design and SCI	Library preparation and sequencing
Study Protocol Type	Study Design	RNA sequencing
Study Protocol Type Term Accession Number	NCIT:C15320	ERO:0001658
Study Protocol Type Term Source REF	NCIT	ERO
Study Protocol Description		
Study Protocol URI	""	""
Study Protocol Version		
Study Protocol Parameters Name	""	instrument;manufacturer
Study Protocol Parameters Name Term Accession Number	""	""
Study Protocol Parameters Name Term Source REF	""	""
Study Protocol Components Name	""	""
Study Protocol Components Type	""	""
Study Protocol Components Type Term Accession Number	""	""
Study Protocol Components Type Term Source REF	""	""
STUDY CONTACTS
Study Person Last Name	Chariker	Gomes	Brabazon	Harman	Ohri	Magnuson	Whittemore	Petruska	Rouchka
Study Person First Name	Julia H.	Cynthia	Fiona	Kathryn A.	Sujata Saraswat	David S. K.	Scott R.	Jeffrey C.	Eric C.
Study Person Mid Initials
Study Person Email	""	""	""	""	""	""	""	j.petruska@louisville.edu	eric.rouchka@louisville.edu
Study Person Phone
Study Person Fax
Study Person Address
Study Person Affiliation	Department of Neuroscience Training, University of Louisville, 522 East Gray Street, Louisville, Kentucky, 40202, USA	Department of Anatomical Sciences and Neurobiology, University of Louisville, 511 South Floyd St., Louisville, KY, 40202, USA	Kentucky Spinal Cord Injury Research Center, University of Louisville, 511 South Floyd St., Louisville, KY, 40202, USA	Kentucky Spinal Cord Injury Research Center, University of Louisville, 511 South Floyd St., Louisville, KY, 40202, USA	Kentucky Spinal Cord Injury Research Center, University of Louisville, 511 South Floyd St., Louisville, KY, 40202, USA	Department of Anatomical Sciences and Neurobiology, University of Louisville, 511 South Floyd St., Louisville, KY, 40202, USA	Department of Anatomical Sciences and Neurobiology, University of Louisville, 511 South Floyd St., Louisville, KY, 40202, USA	Department of Anatomical Sciences and Neurobiology, University of Louisville, 511 South Floyd St., Louisville, KY, 40202, USA	Kentucky Biomedical Research Infrastructure Network Bioinformatics Core, 522 East Gray Street, Louisville, Kentucky, 40202, USA
Study Person Roles
Study Person Roles Term Accession Number
Study Person Roles Term Source REF
Comment[Study Person ORCID]	""	""	""	""	""	""	""	""	0000-0003-3487-6572
Comment[Funder]
Comment[FundRef ID]
Comment[Funder Term Source REF]
Comment[Grant Identifier]
